# Supplementary material for: Detection of Benzo[a]pyrene Diol Epoxide Adducts to Histidine and Lysine in Serum Albumin In Vivo by High-Resolution-Tandem Mass Spectrometry
Source: Toxics. 2022 Jan 8;10(1):27. doi: 10.3390/toxics10010027 (PMC8778559; doi:10.3390/toxics10010027)
Supplement: Supplementary file 1 [file toxics-10-00027-s001.zip]

Archive with 1 entries (1 files):
- toxics-1501042-supplementary.pdf
